# Supplementary material for: ARH-seq: identification of differential splicing in RNA-seq data
Source: Nucleic Acids Res. 2014 Jun 11;42(14):e110. doi: 10.1093/nar/gku495 (PMC4132698; doi:10.1093/nar/gku495)
Supplement: SUPPLEMENTARY DATA [file supp_gku495_nar-00692-met-g-2014-File007.zip]

Archive with 1 entries (1 files):
- nar-00692-met-g-2014-File007.R
