# Supplementary material for: ARH-seq: identification of differential splicing in RNA-seq data
Source: Nucleic Acids Res. 2014 Jun 11;42(14):e110. doi: 10.1093/nar/gku495 (PMC4132698; doi:10.1093/nar/gku495)
Supplement: SUPPLEMENTARY DATA [file supp_gku495_nar-00692-met-g-2014-File007.zip › nar-00692-met-g-2014-File007.R]

# --------------------------------------------------------------------
ARH_g = function(x = "numeric", y = "numeric", f = "character", na.rm = FALSE) {
# INPUT
#	x, y: exon expression; numeric vectors, x,y >= 0
#	f : gene IDs corresponding to x,y; groups the exon expressions to genes, character
#	x, y, f all of the same length
#	na.rm: how do you want to treat NA in the expressions? R standard is here implemented, but we use 'na.rm = TRUE'.
# OUTPUT
#	ARH values, numeric vector, length(ARH) == length(unique(f)), names(ARH) == names(unique(f))

	# negative exon expressions not interpretable
	if(any(x < 0, na.rm = TRUE) | any(y < 0, na.rm = TRUE)) stop("What are negative expressions?")
	
	# avoid division by zero and arbitrarily big numbers
	x = x + 1
	y = y + 1
	
	# compute splicing probabilities, each exon compared to gene
	splicingDeviations = log2(x / y)
	splicingDeviationsMedian = split(splicingDeviations, f)
	splicingDeviationsMedian = sapply(X = splicingDeviationsMedian, FUN = median, na.rm = na.rm)
	splicingDeviationsMedian = splicingDeviationsMedian[ match(f, names(splicingDeviationsMedian)) ]
	splicingDeviations = 2^abs( splicingDeviations - splicingDeviationsMedian )
	rm(splicingDeviationsMedian)
	splicingProbabilitiesSum = split(splicingDeviations, f)
	splicingProbabilitiesSum = sapply(splicingProbabilitiesSum, sum, na.rm = na.rm)
	splicingProbabilitiesSum = splicingProbabilitiesSum[ match(f, names(splicingProbabilitiesSum)) ]
	splicingProbabilities = splicingDeviations / splicingProbabilitiesSum
	rm(splicingDeviations, splicingProbabilitiesSum)
	
	# compute ARH, each gene	
	entropy = split(splicingProbabilities, f)
	entropy = entropy[ match(unique(f), names(entropy)) ]
	entropy = sapply(X = entropy, FUN = function(X) return( -sum(X * log2(X), na.rm = na.rm) ))
	
	iqrQuotient = x / y
	iqrQuotient = split(iqrQuotient, f)
	iqrQuotient = iqrQuotient[ match(unique(f), names(iqrQuotient)) ]
	iqrQuotient = sapply(X = iqrQuotient, FUN = quantile, probs = c(0.25, 0.75), na.rm = TRUE)
	iqrQuotient = iqrQuotient[ "75%" ,  ] / iqrQuotient[ "25%" ,  ]

	geneLength = table(f)
	geneLength = geneLength[ match(unique(f), names(geneLength)) ]

	arh = as.numeric(iqrQuotient * (log2(geneLength) - entropy))
	names(arh) = unique(f)
	
	# filter for at least two finite expression values
	# (1) no splicing in genes with only one exon
	# (2) infinite values lead to extreme splicing indication, hard to interprete
	good = split(is.finite(x) & is.finite(y) & is.finite(splicingProbabilities), f = f)
	good = sapply(good, function(X) return(sum(X) >= 2))
	good = good[ match(unique(f), names(good)) ]
	arh[ !good ] = NA

	# if splicing probabilities have maximal entropy, it may happen entropy > max[entropy] due to differences in entropy and log2 calculation
	arh[ log2(geneLength) < entropy ] = 0
	
	return(arh)
}
# EXAMPLE
#x = c(1, 1, 1, 2, 2, Inf, 3, 4, 4, 5)
#y = c(5, 6, 7, 2, 0, 5, 5, NA, 5, 2)
#f = c("b", "b", "b", "a", "a", "c", "c", "d", "d", "e")
#ARH(x = x, y = y, f = f)
#ARH(x = x, y = y, f = f, na.rm = TRUE)
# EXAMPLE, compare to OpenOfficeCalc
#x = c(
#	1.5, 1.2, 0.85, 2, 1.9, 1.8, 0.9,
#	1.5, 1.2, 0.2, 2, 1.9, 1.8, 0.9, 
#	0.7, 0.9, 0.75, 0.8, 1.9, 1.8, 2.1
#)
#y = rep(1, 3*7)
#f = c(rep("Sheet1", 7), rep("Sheet2", 7), rep("Sheet3", 7))
#ARH(x = x, y = y, f = f)

# --------------------------------------------------------------------
ARH_splicDev = function(x = "numeric", y = "numeric", f = "character", na.rm = FALSE) {
# INPUT
#	x, y: exon expression; numeric vectors, x,y >= 0
#	f : gene IDs corresponding to x,y; groups the exon expressions to genes, character
#	x, y, f all of the same length
#	na.rm: how do you want to treat NA in the expressions? R standard is here implemented.
# OUTPUT
#	numeric vector, length(ARH) == length(x), names(ARH_splicDev) == names(x) == names(y)

	# negative exon expressions not interpretable
	if(any(x < 0, na.rm = TRUE) | any(y < 0, na.rm = TRUE)) stop("What are negative expressions?")
	
	# avoid division by zero and arbitrarily big numbers
	x = x + 1
	y = y + 1
	
	# compute splicing probabilities, each exon compared to gene
	splicingDeviations = log2(x / y)
	splicingDeviationsMedian = split(splicingDeviations, f)
	splicingDeviationsMedian = sapply(X = splicingDeviationsMedian, FUN = median, na.rm = na.rm)
	splicingDeviationsMedian = splicingDeviationsMedian[ match(f, names(splicingDeviationsMedian)) ]
	splicingDeviations = splicingDeviations - splicingDeviationsMedian
	rm(splicingDeviationsMedian)
	
	# filter for at least two finite expression values
	# (1) no splicing in genes with only one exon
	# (2) infinite values lead to extreme splicing indication, hard to interprete
	good = split(is.finite(x) & is.finite(y) & is.finite(splicingDeviations), f = f)
	good = sapply(good, function(X) return(sum(X) >= 2))
	good = good[ match(f, names(good)) ]
	splicingDeviations[ !good ] = NA
	
	if(is.null(names(x))) names(splicingDeviations) = names(x)
	
	return(splicingDeviations)
}
# EXAMPLE
#x = c(1, 1, 1, 2, 2, Inf, 3, 4, 4, 5)
#y = c(5, 6, 7, 2, 0, 5, 5, NA, 5, 2)
#f = c("b", "b", "b", "a", "a", "c", "c", "d", "d", "e")
#ARH_splicDev(x = x, y = y, f = f)
#ARH_splicDev(x = x, y = y, f = f, na.rm = TRUE)
# EXAMPLE
#x = c(
#	1.5, 1.2, 0.85, 2, NA, NA, 0.9,
#	1.5, 1.2, 0.2, 2, 1.9, 1.8, 0.9, 
#	0.7, 0.9, 0.75, 0.8, 1.9, 1.8, 2.1
#)
#y = rep(1, 3*7)
#f = c(rep("Sheet1", 7), rep("Sheet2", 7), rep("Sheet3", 7))
#ARH_splicDev(x = x, y = y, f = f)
#ARH_splicDev(x = x, y = y, f = f, na.rm = TRUE)
# EXAMPLE
#x = c(
#	1.5, 1.2, 0.85, 2, 1.9, 1.8, 0.9,
#	1.5, 1.2, 0.2, 2, 1.9, 1.8, 0.9, 
#	0.7, 0.9, 0.75, 0.8, 1.9, 1.8, 2.1
#)
#y = rep(1, 3*7)
#f = c(rep("Sheet1", 7), rep("Sheet2", 7), rep("Sheet3", 7))
#ARH_splicDev(x = x, y = y, f = f)

# --------------------------------------------------------------------
ARH_p = function(x = "numeric", y = "numeric", f = "character", na.rm = FALSE) {
# INPUT
#	x, y: exon expression; numeric vectors, x,y >= 0
#	f : gene IDs corresponding to x,y; groups the exon expressions to genes, character
#	x, y, f all of the same length
#	na.rm: how do you want to treat NA in the expressions? R standard is here implemented, but we use 'na.rm = TRUE'.
# OUTPUT
#	ARH p-values: 0 <= values <= 1, numeric vector, length(ARH) == length(unique(f)), names(ARH) == names(unique(f))

	# negative exon expressions not interpretable
	if(any(x < 0, na.rm = TRUE) | any(y < 0, na.rm = TRUE)) stop("What are negative expressions?")
	
	# avoid division by zero and arbitrarily big numbers
	x = x + 1
	y = y + 1
	
	# compute splicing probabilities, each exon compared to gene
	splicingDeviations = log2(x / y)
	splicingDeviationsMedian = split(splicingDeviations, f)
	splicingDeviationsMedian = sapply(X = splicingDeviationsMedian, FUN = median, na.rm = na.rm)
	splicingDeviationsMedian = splicingDeviationsMedian[ match(f, names(splicingDeviationsMedian)) ]
	splicingDeviations = 2^abs( splicingDeviations - splicingDeviationsMedian )
	rm(splicingDeviationsMedian)
	splicingProbabilitiesSum = split(splicingDeviations, f)
	splicingProbabilitiesSum = sapply(splicingProbabilitiesSum, sum, na.rm = na.rm)
	splicingProbabilitiesSum = splicingProbabilitiesSum[ match(f, names(splicingProbabilitiesSum)) ]
	splicingProbabilities = splicingDeviations / splicingProbabilitiesSum
	rm(splicingDeviations, splicingProbabilitiesSum)
	
	# compute ARH, each gene	
	entropy = split(splicingProbabilities, f)
	entropy = entropy[ match(unique(f), names(entropy)) ]
	entropy = sapply(X = entropy, FUN = function(X) return( -sum(X * log2(X), na.rm = na.rm) ))
	
	iqrQuotient = x / y
	iqrQuotient = split(iqrQuotient, f)
	iqrQuotient = iqrQuotient[ match(unique(f), names(iqrQuotient)) ]
	iqrQuotient = sapply(X = iqrQuotient, FUN = quantile, probs = c(0.25, 0.75), na.rm = TRUE)
	iqrQuotient = iqrQuotient[ "75%" ,  ] / iqrQuotient[ "25%" ,  ]

	geneLength = table(f)
	geneLength = geneLength[ match(unique(f), names(geneLength)) ]

	arh = as.numeric(iqrQuotient * (log2(geneLength) - entropy))
	names(arh) = unique(f)
	
	# filter for at least two finite expression values
	# (1) no splicing in genes with only one exon
	# (2) infinite values lead to extreme splicing indication, hard to interprete
	good = split(is.finite(x) & is.finite(y) & is.finite(splicingProbabilities), f = f)
	good = sapply(good, function(X) return(sum(X) >= 2))
	good = good[ match(unique(f), names(good)) ]
	arh[ !good ] = NA

	# if splicing probabilities have maximal entropy, it may happen entropy > max[entropy] due to differences in entropy and log2 calculation
	arh[ log2(geneLength) < entropy ] = 0
	arh[ !is.na(arh) ] = pweibull(
		arh[ !is.na(arh) ], 
		scale = 0.1762729, 
		shape = 0.4380967, 
		lower.tail = FALSE
	)
	
	return(arh)
}


### Defining a set of spliced exons
# Two examples are provided to show application of ARH accompanyied by filters.
# EXAMPLE 1 (simplified)
# The filters ensure to select expressed/present exons and differentially expressed exons.

# x, y as exon combi count value
x = c(18.5281089, 0.0000000, 19.7491352, 0.7526861)
y = c(18.66725, 6.22270, 24.48524, 53.50204)
# x_exon, y_exon as exon raw read count value
x_exon = c(3731, 3, 3739, 21)
y_exon = c(2969, 2, 2966, 52)
names(x) = names(y) = names(x_exon) = names(y_exon) = c("e1", "e2", "e3", "e4")
f = c("g", "g", "g", "g")


# presency
# exon presence filter. Is the exon expressed in at least one sample?
# Alternatively instead of combi count values in x and y, RPKM values could be used (or similar).
P_exon = (
	(
		x >= 2
		& x_exon >= 20
		& !is.na(x_exon)
	) | (
		y >= 2
		& y_exon >= 20
		& !is.na(y_exon)
	)
)

# gene presence filter. Is the gene expressed in both samples?
# compute gene expression values for simplicity as median of exon combi count values
x_gene = split(x, f)
x_gene = sapply(x_gene, median)
x_gene = x_gene[ match(f, names(x_gene)) ]
y_gene = split(y, f)
y_gene = sapply(y_gene, median)
y_gene = y_gene[ match(f, names(y_gene)) ]
P_gene = (
	(
		x_gene >= 2
		& !is.na(x_gene)
	) & (
		y_gene >= 2
		& !is.na(y_gene)
	)
)
rm(x_gene, y_gene)

# differential exon expression
# Using a very simple implementation of Audic-Claverie test (Genome Research 1997).
# The original publication comprises a C implementation of the test.
claverieLimits<-function(x, y, N1, N2) {
    N2byN1 = N2 / N1
    i = 0 : y
    p1 = claverieRatio(x, i, N2byN1)
    i = y : (y + 25)
    p2 = claverieRatio(x, i, N2byN1)
    p = min(p1, p2)
    return(p)
}
claverieRatio<-function(x, i, N2byN1) {
    fact1 = (log(N2byN1)) * i
    fact2 = lgamma(x + i + 1)
    fact3 = lgamma(x + 1)
    fact4 = lgamma(i + 1)
    fact5 = log(1 + N2byN1) * (x + i + 1)
    p1 = fact1 + fact2 - (fact3 + fact4 + fact5)
    p = sum(exp(p1))
    return(p)
} 
D_exon = cbind(x_exon, y_exon, sum(x_exon), sum(y_exon))
D_exon = split(D_exon, 1:nrow(D_exon))
D_exon = sapply(D_exon, function(X) {
	claverieLimits(X[ 1 ], X[ 2 ], X[ 3 ], X[ 4 ])
})
rm(claverieLimits, claverieRatio)
D_exon = D_exon <= 0.01

# splicing indication
# is the exon spliced following ARH splicing deviation?
S_exon = ARH_splicDev(
	x = x, 
	y = y, 
	f = f, 
	na.rm = TRUE
)
S_exon = abs(S_exon) >= 1.524426 # Q_.9 = 1.524426, Q_.95 = 2.026497, Q_.99 = 3.188153

# is the gene spliced following ARH p-value?
S_gene = ARH_p(
	x = x, 
	y = y, 
	f = f, 
	na.rm = TRUE
)
S_gene = S_gene[ match(f, names(S_gene)) ]
S_gene = (
	S_gene <= 0.1
	& !is.na(S_gene)
)

# intersect the exon criteria identifying a set of spliced exons
diffSplice_exon = names(x)[ P_exon & P_gene & D_exon & S_gene & S_exon ]
# [1] "e4"


# EXAMPLE 2 (extended, MPZL1 as mentioned in paper and supplementary materials)
# exon map
exon_map = data.frame(
	"ENSG00000197965", 
	c("ENSE00001828029",  "ENSE00001877612",  "ENSE00001925597",  "ENSE00002069857",  "ENSE00000958353",  "ENSE00000958354",  "ENSE00001734174",  "ENSE00001593533",  "ENSE00001944536",  "ENSE00002062001",  "ENSE00001932723",  "ENSE00001550936",  "ENSE00001738719",  "ENSE00001673731",  "ENSE00001712231",  "ENSE00001907044",  "ENSE00001867091",  "ENSE00001908545",  "ENSE00001861792",  "ENSE00001943610",  "ENSE00001867503",  "ENSE00001863767",  "ENSE00001927329",  "ENSE00001956456",  "ENSE00001894187",  "ENSE00001854900",  "ENSE00001793300",  "ENSE00001560166",  "ENSE00001814915",  "ENSE00001664509",  "ENSE00001957027",  "ENSE00001862131"), 
	c(167690429, 167690856, 167691101, 167691187, 167734820, 167741512, 167742473, 167745301, 167757057, 167691187, 167734820, 167691221, 167742473, 167745301, 167757057, 167691226, 167757057, 167691230, 167734820, 167741512, 167742473, 167691389, 167757057, 167734295, 167742473, 167757057, 167734807, 167757057, 167743793, 167757057, 167756304, 167757057), 
	c(167690565, 167690987, 167691251, 167691479, 167734986, 167741725, 167742605, 167745403, 167761156, 167691479, 167735133, 167691479, 167742605, 167745403, 167757990, 167691479, 167760056, 167691479, 167734986, 167741725, 167743146, 167691479, 167757081, 167734986, 167742605, 167757249, 167734986, 167757410, 167744084, 167757622, 167756502, 167757391)
)
colnames(exon_map) = c("gene_id", "exon_id", "exon_chrom_start", "exon_chrom_end")

# exon count values
exon_cnt_treat = c(2, 0, 1, 6, 19, 70, 29, 0, 1292, 6, 19, 6, 29, 0, 473, 6, 1265, 6, 19, 70, 36, 1, 0, 25, 29, 92, 21, 168, 1, 269, 1, 158)
exon_cnt_ctrl = c(0, 0, 0, 1, 28, 58, 44, 30, 1676, 1, 31, 1, 44, 30, 528, 1, 1671, 1, 28, 58, 46, 0, 0, 28, 44, 109, 28, 260, 0, 353, 0, 249)
names(exon_cnt_treat) = names(exon_cnt_ctrl) = exon_map[  , "exon_id" ]

# exon RPKM values
exon_rpkm_ctrl = exon_cnt_ctrl * (1000000 / 141564754) # 141564754 reflects the number of total exon read count, for the complete data set implemented as sum(exon_cnt_treat, na.rm = TRUE) + sum(jctn_cnt_treat, na.rm = TRUE)
F = (
	exon_map[ match(names(exon_cnt_ctrl) , exon_map[  , "exon_id" ]) , "exon_chrom_end" ]
	- exon_map[ match(names(exon_cnt_ctrl) , exon_map[  , "exon_id" ]) , "exon_chrom_start" ]
	- 75 # read length
)
exon_rpkm_ctrl[ !(F <= 0) ]  = exon_rpkm_ctrl[ !(F <= 0) ] * (1000 / F[ !(F <= 0) ])
exon_rpkm_ctrl[  (F <= 0) ]  = 0
names(exon_rpkm_ctrl) = names(exon_cnt_ctrl)
exon_rpkm_treat = exon_cnt_treat * (1000000 / 89880922)
exon_rpkm_treat[ !(F <= 0) ] = exon_rpkm_treat[ !(F <= 0) ] * (1000 / F[ !(F <= 0) ])
exon_rpkm_treat[  (F <= 0) ] = 0
rm(F)
names(exon_rpkm_treat) = names(exon_cnt_treat)

# jctn map
exon_id_1 = c(
# sometimes input produces errors on console due to R problems, try several times.
	"ENSE00001925597", "ENSE00000958354", "ENSE00001943610", "ENSE00001894187", "ENSE00001738719", "ENSE00001734174", "ENSE00001814915", "ENSE00000958354", "ENSE00000958354", "ENSE00001943610", 
	"ENSE00001943610", "ENSE00001925597", "ENSE00001932723", "ENSE00001932723", "ENSE00001932723", "ENSE00001932723", "ENSE00001828029", "ENSE00001828029", "ENSE00001828029", "ENSE00001793300", 
	"ENSE00001793300", "ENSE00001861792", "ENSE00001861792", "ENSE00001956456", "ENSE00001956456", "ENSE00000958353", "ENSE00000958353", "ENSE00001828029", "ENSE00001877612", "ENSE00001957027", 
	"ENSE00001957027", "ENSE00001957027", "ENSE00001957027", "ENSE00001957027", "ENSE00001957027", "ENSE00001957027", "ENSE00001957027", "ENSE00001828029", "ENSE00001828029", "ENSE00001793300", 
	"ENSE00001861792", "ENSE00001956456", "ENSE00000958353", "ENSE00001932723", "ENSE00001814915", "ENSE00001814915", "ENSE00001828029", "ENSE00001828029", "ENSE00001828029", "ENSE00001867503", 
	"ENSE00001867503", "ENSE00001867503", "ENSE00001867503", "ENSE00001867503", "ENSE00001867503", "ENSE00001867503", "ENSE00001867503", "ENSE00001828029", "ENSE00001828029", "ENSE00001828029", 
	"ENSE00001828029", "ENSE00001828029", "ENSE00001828029", "ENSE00001828029", "ENSE00001828029", "ENSE00001894187", "ENSE00001894187", "ENSE00001894187", "ENSE00001894187", "ENSE00001894187", 
	"ENSE00001894187", "ENSE00001894187", "ENSE00001894187", "ENSE00001738719", "ENSE00001738719", "ENSE00001738719", "ENSE00001738719", "ENSE00001738719", "ENSE00001738719", "ENSE00001738719", 
	"ENSE00001738719", "ENSE00001734174", "ENSE00001734174", "ENSE00001734174", "ENSE00001734174", "ENSE00001734174", "ENSE00001734174", "ENSE00001734174", "ENSE00001734174", "ENSE00001828029", 
	"ENSE00001925597", "ENSE00001925597", "ENSE00001925597", "ENSE00001925597", "ENSE00001925597", "ENSE00001925597", "ENSE00001925597", "ENSE00001925597", "ENSE00001828029", "ENSE00000958354", 
	"ENSE00001943610", "ENSE00001925597", "ENSE00001925597", "ENSE00001925597", "ENSE00001925597", "ENSE00001925597", "ENSE00001925597", "ENSE00001925597", "ENSE00001877612", "ENSE00001867503", 
	"ENSE00001877612", "ENSE00000958354", "ENSE00000958354", "ENSE00000958354", "ENSE00000958354", "ENSE00000958354", "ENSE00000958354", "ENSE00000958354", "ENSE00000958354", "ENSE00001943610", 
	"ENSE00001943610", "ENSE00001943610", "ENSE00001943610", "ENSE00001943610", "ENSE00001943610", "ENSE00001943610", "ENSE00001943610", "ENSE00001863767", "ENSE00001863767", "ENSE00001907044", 
	"ENSE00001907044", "ENSE00002069857", "ENSE00002069857", "ENSE00001908545", "ENSE00001908545", "ENSE00002062001", "ENSE00002062001", "ENSE00001550936", "ENSE00001550936", "ENSE00001863767", 
	"ENSE00001907044", "ENSE00002069857", "ENSE00001908545", "ENSE00002062001", "ENSE00001550936", "ENSE00001925597", "ENSE00001828029", "ENSE00001894187", "ENSE00001894187", "ENSE00001738719", 
	"ENSE00001738719", "ENSE00001734174", "ENSE00001734174", "ENSE00001867503", "ENSE00001867503", "ENSE00001932723", "ENSE00001877612", "ENSE00001867503", "ENSE00001814915", "ENSE00001814915", 
	"ENSE00001814915", "ENSE00001814915", "ENSE00001814915", "ENSE00001814915", "ENSE00001814915", "ENSE00001814915", "ENSE00001828029", "ENSE00001925597", "ENSE00001673731", "ENSE00001673731", 
	"ENSE00001673731", "ENSE00001673731", "ENSE00001673731", "ENSE00001673731", "ENSE00001673731", "ENSE00001673731", "ENSE00001593533", "ENSE00001593533", "ENSE00001593533", "ENSE00001593533", 
	"ENSE00001593533", "ENSE00001593533", "ENSE00001593533", "ENSE00001593533", "ENSE00001925597", "ENSE00001863767", "ENSE00001907044", "ENSE00002069857", "ENSE00001908545", "ENSE00002062001", 
	"ENSE00001550936", "ENSE00001828029", "ENSE00001863767", "ENSE00001863767", "ENSE00001907044", "ENSE00001907044", "ENSE00002069857", "ENSE00002069857", "ENSE00001908545", "ENSE00001908545", 
	"ENSE00002062001", "ENSE00002062001", "ENSE00001550936", "ENSE00001550936", "ENSE00001877612", "ENSE00001932723", "ENSE00001932723", "ENSE00001793300", "ENSE00001793300", "ENSE00001793300"
)
exon_id_1 = c(
	exon_id_1, 
	"ENSE00001793300", "ENSE00001793300", "ENSE00001793300", "ENSE00001793300", "ENSE00001793300", "ENSE00001861792", "ENSE00001861792", "ENSE00001861792", "ENSE00001861792", "ENSE00001861792", 
	"ENSE00001861792", "ENSE00001861792", "ENSE00001861792", "ENSE00001956456", "ENSE00001956456", "ENSE00001956456", "ENSE00001956456", "ENSE00001956456", "ENSE00001956456", "ENSE00001956456", 
	"ENSE00001956456", "ENSE00000958353", "ENSE00000958353", "ENSE00000958353", "ENSE00000958353", "ENSE00000958353", "ENSE00000958353", "ENSE00000958353", "ENSE00000958353", "ENSE00001894187", 
	"ENSE00001738719", "ENSE00001734174", "ENSE00001673731", "ENSE00001593533", "ENSE00001877612", "ENSE00001877612", "ENSE00000958354", "ENSE00000958354", "ENSE00000958354", "ENSE00000958354", 
	"ENSE00001943610", "ENSE00001943610", "ENSE00001943610", "ENSE00001943610", "ENSE00001828029", "ENSE00001828029", "ENSE00001828029", "ENSE00001828029", "ENSE00001877612", "ENSE00001925597", 
	"ENSE00001925597", "ENSE00001863767", "ENSE00001863767", "ENSE00001863767", "ENSE00001863767", "ENSE00001907044", "ENSE00001907044", "ENSE00001907044", "ENSE00001907044", "ENSE00002069857", 
	"ENSE00002069857", "ENSE00002069857", "ENSE00002069857", "ENSE00001908545", "ENSE00001908545", "ENSE00001908545", "ENSE00001908545", "ENSE00002062001", "ENSE00002062001", "ENSE00002062001", 
	"ENSE00002062001", "ENSE00001550936", "ENSE00001550936", "ENSE00001550936", "ENSE00001550936", "ENSE00001877612", "ENSE00001877612", "ENSE00001877612", "ENSE00001877612", "ENSE00001877612", 
	"ENSE00001877612", "ENSE00001877612", "ENSE00001877612", "ENSE00001877612", "ENSE00001828029", "ENSE00001877612", "ENSE00001863767", "ENSE00001907044", "ENSE00002069857", "ENSE00001908545", 
	"ENSE00002062001", "ENSE00001550936", "ENSE00001793300", "ENSE00001793300", "ENSE00001861792", "ENSE00001861792", "ENSE00001956456", "ENSE00001956456", "ENSE00000958353", "ENSE00000958353", 
	"ENSE00001877612", "ENSE00001877612", "ENSE00001828029", "ENSE00001828029", "ENSE00001828029", "ENSE00001932723", "ENSE00001932723", "ENSE00001793300", "ENSE00001793300", "ENSE00001793300", 
	"ENSE00001793300", "ENSE00001861792", "ENSE00001861792", "ENSE00001861792", "ENSE00001861792", "ENSE00001956456", "ENSE00001956456", "ENSE00001956456", "ENSE00001956456", "ENSE00000958353", 
	"ENSE00000958353", "ENSE00000958353", "ENSE00000958353", "ENSE00001877612", "ENSE00001877612", "ENSE00001877612", "ENSE00001877612", "ENSE00001863767", "ENSE00001907044", "ENSE00002069857", 
	"ENSE00001908545", "ENSE00002062001", "ENSE00001550936", "ENSE00001932723", "ENSE00001932723", "ENSE00001932723", "ENSE00001932723", "ENSE00001932723", "ENSE00001932723", "ENSE00001932723", 
	"ENSE00001932723", "ENSE00001925597", "ENSE00001925597", "ENSE00001828029", "ENSE00001863767", "ENSE00001863767", "ENSE00001863767", "ENSE00001907044", "ENSE00001907044", "ENSE00001907044", 
	"ENSE00002069857", "ENSE00002069857", "ENSE00002069857", "ENSE00001908545", "ENSE00001908545", "ENSE00001908545", "ENSE00002062001", "ENSE00002062001", "ENSE00002062001", "ENSE00001550936", 
	"ENSE00001550936", "ENSE00001550936", "ENSE00001863767", "ENSE00001863767", "ENSE00001863767", "ENSE00001863767", "ENSE00001863767", "ENSE00001863767", "ENSE00001863767", "ENSE00001863767", 
	"ENSE00001907044", "ENSE00001907044", "ENSE00001907044", "ENSE00001907044", "ENSE00001907044", "ENSE00001907044", "ENSE00001907044", "ENSE00001907044", "ENSE00002069857", "ENSE00002069857", 
	"ENSE00002069857", "ENSE00002069857", "ENSE00002069857", "ENSE00002069857", "ENSE00002069857", "ENSE00002069857", "ENSE00001908545", "ENSE00001908545", "ENSE00001908545", "ENSE00001908545", 
	"ENSE00001908545", "ENSE00001908545", "ENSE00001908545", "ENSE00001908545", "ENSE00002062001", "ENSE00002062001", "ENSE00002062001", "ENSE00002062001", "ENSE00002062001", "ENSE00002062001", 
	"ENSE00002062001", "ENSE00002062001", "ENSE00001550936", "ENSE00001550936", "ENSE00001550936", "ENSE00001550936", "ENSE00001550936", "ENSE00001550936", "ENSE00001550936", "ENSE00001550936", 
	"ENSE00001877612", "ENSE00001877612", "ENSE00001877612", "ENSE00001877612", "ENSE00001877612", "ENSE00001877612", "ENSE00001793300", "ENSE00001861792", "ENSE00001956456", "ENSE00000958353"
)
exon_id_2 = c(
	"ENSE00001863767", "ENSE00001814915", "ENSE00001814915", "ENSE00001957027", "ENSE00001957027", "ENSE00001957027", "ENSE00001957027", "ENSE00001673731", "ENSE00001593533", "ENSE00001673731", 
	"ENSE00001593533", "ENSE00001814915", "ENSE00001894187", "ENSE00001867503", "ENSE00001738719", "ENSE00001734174", "ENSE00001956456", "ENSE00000958354", "ENSE00001943610", "ENSE00001673731", 
	"ENSE00001593533", "ENSE00001673731", "ENSE00001593533", "ENSE00001673731", "ENSE00001593533", "ENSE00001673731", "ENSE00001593533", "ENSE00001925597", "ENSE00001908545", "ENSE00001867091", 
	"ENSE00001664509", "ENSE00001712231", "ENSE00001944536", "ENSE00001927329", "ENSE00001560166", "ENSE00001862131", "ENSE00001854900", "ENSE00001673731", "ENSE00001593533", "ENSE00001814915", 
	"ENSE00001814915", "ENSE00001814915", "ENSE00001814915", "ENSE00001814915", "ENSE00001673731", "ENSE00001593533", "ENSE00001877612", "ENSE00002069857", "ENSE00002062001", "ENSE00001867091", 
	"ENSE00001664509", "ENSE00001712231", "ENSE00001944536", "ENSE00001927329", "ENSE00001560166", "ENSE00001862131", "ENSE00001854900", "ENSE00001867091", "ENSE00001664509", "ENSE00001712231", 
	"ENSE00001944536", "ENSE00001927329", "ENSE00001560166", "ENSE00001862131", "ENSE00001854900", "ENSE00001867091", "ENSE00001664509", "ENSE00001712231", "ENSE00001944536", "ENSE00001927329", 
	"ENSE00001560166", "ENSE00001862131", "ENSE00001854900", "ENSE00001867091", "ENSE00001664509", "ENSE00001712231", "ENSE00001944536", "ENSE00001927329", "ENSE00001560166", "ENSE00001862131", 
	"ENSE00001854900", "ENSE00001867091", "ENSE00001664509", "ENSE00001712231", "ENSE00001944536", "ENSE00001927329", "ENSE00001560166", "ENSE00001862131", "ENSE00001854900", "ENSE00001908545", 
	"ENSE00001867091", "ENSE00001664509", "ENSE00001712231", "ENSE00001944536", "ENSE00001927329", "ENSE00001560166", "ENSE00001862131", "ENSE00001854900", "ENSE00001550936", "ENSE00001957027", 
	"ENSE00001957027", "ENSE00001894187", "ENSE00001867503", "ENSE00001738719", "ENSE00001734174", "ENSE00001861792", "ENSE00001932723", "ENSE00000958353", "ENSE00001925597", "ENSE00001957027", 
	"ENSE00001814915", "ENSE00001867091", "ENSE00001664509", "ENSE00001712231", "ENSE00001944536", "ENSE00001927329", "ENSE00001560166", "ENSE00001862131", "ENSE00001854900", "ENSE00001867091", 
	"ENSE00001664509", "ENSE00001712231", "ENSE00001944536", "ENSE00001927329", "ENSE00001560166", "ENSE00001862131", "ENSE00001854900", "ENSE00001673731", "ENSE00001593533", "ENSE00001673731", 
	"ENSE00001593533", "ENSE00001673731", "ENSE00001593533", "ENSE00001673731", "ENSE00001593533", "ENSE00001673731", "ENSE00001593533", "ENSE00001673731", "ENSE00001593533", "ENSE00001956456", 
	"ENSE00001956456", "ENSE00001956456", "ENSE00001956456", "ENSE00001956456", "ENSE00001956456", "ENSE00001956456", "ENSE00001863767", "ENSE00001673731", "ENSE00001593533", "ENSE00001673731", 
	"ENSE00001593533", "ENSE00001673731", "ENSE00001593533", "ENSE00001673731", "ENSE00001593533", "ENSE00001957027", "ENSE00001550936", "ENSE00001814915", "ENSE00001867091", "ENSE00001664509", 
	"ENSE00001712231", "ENSE00001944536", "ENSE00001927329", "ENSE00001560166", "ENSE00001862131", "ENSE00001854900", "ENSE00001814915", "ENSE00001793300", "ENSE00001867091", "ENSE00001664509", 
	"ENSE00001712231", "ENSE00001944536", "ENSE00001927329", "ENSE00001560166", "ENSE00001862131", "ENSE00001854900", "ENSE00001867091", "ENSE00001664509", "ENSE00001712231", "ENSE00001944536", 
	"ENSE00001927329", "ENSE00001560166", "ENSE00001862131", "ENSE00001854900", "ENSE00001957027", "ENSE00001814915", "ENSE00001814915", "ENSE00001814915", "ENSE00001814915", "ENSE00001814915", 
	"ENSE00001814915", "ENSE00001793300", "ENSE00000958354", "ENSE00001943610", "ENSE00000958354", "ENSE00001943610", "ENSE00000958354", "ENSE00001943610", "ENSE00000958354", "ENSE00001943610", 
	"ENSE00000958354", "ENSE00001943610", "ENSE00000958354", "ENSE00001943610", "ENSE00001793300", "ENSE00001673731", "ENSE00001593533", "ENSE00001867091", "ENSE00001664509", "ENSE00001712231", 
	"ENSE00001944536", "ENSE00001927329", "ENSE00001560166", "ENSE00001862131", "ENSE00001854900", "ENSE00001867091", "ENSE00001664509", "ENSE00001712231", "ENSE00001944536", "ENSE00001927329"
)
exon_id_2 = c(
	exon_id_2, 
	"ENSE00001560166", "ENSE00001862131", "ENSE00001854900", "ENSE00001867091", "ENSE00001664509", "ENSE00001712231", "ENSE00001944536", "ENSE00001927329", "ENSE00001560166", "ENSE00001862131", 
	"ENSE00001854900", "ENSE00001867091", "ENSE00001664509", "ENSE00001712231", "ENSE00001944536", "ENSE00001927329", "ENSE00001560166", "ENSE00001862131", "ENSE00001854900", "ENSE00001814915", 
	"ENSE00001814915", "ENSE00001814915", "ENSE00001957027", "ENSE00001957027", "ENSE00001673731", "ENSE00001593533", "ENSE00001894187", "ENSE00001867503", "ENSE00001738719", "ENSE00001734174", 
	"ENSE00001894187", "ENSE00001867503", "ENSE00001738719", "ENSE00001734174", "ENSE00001894187", "ENSE00001867503", "ENSE00001738719", "ENSE00001734174", "ENSE00001907044", "ENSE00000958354", 
	"ENSE00001943610", "ENSE00001894187", "ENSE00001867503", "ENSE00001738719", "ENSE00001734174", "ENSE00001894187", "ENSE00001867503", "ENSE00001738719", "ENSE00001734174", "ENSE00001894187", 
	"ENSE00001867503", "ENSE00001738719", "ENSE00001734174", "ENSE00001894187", "ENSE00001867503", "ENSE00001738719", "ENSE00001734174", "ENSE00001894187", "ENSE00001867503", "ENSE00001738719", 
	"ENSE00001734174", "ENSE00001894187", "ENSE00001867503", "ENSE00001738719", "ENSE00001734174", "ENSE00001867091", "ENSE00001664509", "ENSE00001712231", "ENSE00001944536", "ENSE00001927329", 
	"ENSE00001560166", "ENSE00001862131", "ENSE00001854900", "ENSE00001956456", "ENSE00001907044", "ENSE00001863767", "ENSE00001793300", "ENSE00001793300", "ENSE00001793300", "ENSE00001793300", 
	"ENSE00001793300", "ENSE00001793300", "ENSE00000958354", "ENSE00001943610", "ENSE00000958354", "ENSE00001943610", "ENSE00000958354", "ENSE00001943610", "ENSE00000958354", "ENSE00001943610", 
	"ENSE00000958354", "ENSE00001943610", "ENSE00001861792", "ENSE00001932723", "ENSE00000958353", "ENSE00000958354", "ENSE00001943610", "ENSE00001894187", "ENSE00001867503", "ENSE00001738719", 
	"ENSE00001734174", "ENSE00001894187", "ENSE00001867503", "ENSE00001738719", "ENSE00001734174", "ENSE00001894187", "ENSE00001867503", "ENSE00001738719", "ENSE00001734174", "ENSE00001894187", 
	"ENSE00001867503", "ENSE00001738719", "ENSE00001734174", "ENSE00001894187", "ENSE00001867503", "ENSE00001738719", "ENSE00001734174", "ENSE00001957027", "ENSE00001957027", "ENSE00001957027", 
	"ENSE00001957027", "ENSE00001957027", "ENSE00001957027", "ENSE00001867091", "ENSE00001664509", "ENSE00001712231", "ENSE00001944536", "ENSE00001927329", "ENSE00001560166", "ENSE00001862131", 
	"ENSE00001854900", "ENSE00001673731", "ENSE00001593533", "ENSE00001957027", "ENSE00001861792", "ENSE00001932723", "ENSE00000958353", "ENSE00001861792", "ENSE00001932723", "ENSE00000958353", 
	"ENSE00001861792", "ENSE00001932723", "ENSE00000958353", "ENSE00001861792", "ENSE00001932723", "ENSE00000958353", "ENSE00001861792", "ENSE00001932723", "ENSE00000958353", "ENSE00001861792", 
	"ENSE00001932723", "ENSE00000958353", "ENSE00001867091", "ENSE00001664509", "ENSE00001712231", "ENSE00001944536", "ENSE00001927329", "ENSE00001560166", "ENSE00001862131", "ENSE00001854900", 
	"ENSE00001867091", "ENSE00001664509", "ENSE00001712231", "ENSE00001944536", "ENSE00001927329", "ENSE00001560166", "ENSE00001862131", "ENSE00001854900", "ENSE00001867091", "ENSE00001664509", 
	"ENSE00001712231", "ENSE00001944536", "ENSE00001927329", "ENSE00001560166", "ENSE00001862131", "ENSE00001854900", "ENSE00001867091", "ENSE00001664509", "ENSE00001712231", "ENSE00001944536", 
	"ENSE00001927329", "ENSE00001560166", "ENSE00001862131", "ENSE00001854900", "ENSE00001867091", "ENSE00001664509", "ENSE00001712231", "ENSE00001944536", "ENSE00001927329", "ENSE00001560166", 
	"ENSE00001862131", "ENSE00001854900", "ENSE00001867091", "ENSE00001664509", "ENSE00001712231", "ENSE00001944536", "ENSE00001927329", "ENSE00001560166", "ENSE00001862131", "ENSE00001854900", 
	"ENSE00002069857", "ENSE00002062001", "ENSE00001861792", "ENSE00001932723", "ENSE00000958353", "ENSE00001957027", "ENSE00001957027", "ENSE00001957027", "ENSE00001957027", "ENSE00001957027"
)
jctn_map = data.frame( # provides a pairing of ensembl exon IDs for theoretically possible junctions
	gene_id = "ENSG00000197965", 
	exon_id_1 = exon_id_1, 
	exon_id_2 = exon_id_2
)
rm(exon_id_1, exon_id_2)

# jctn read counts
jctn_cnt_treat = c(0, 0, 0, 0, 0, 0, 0, 0, 0, 0, 0, 0, 0, 0, 0, 0, 0, 0, 0, 0, 0, 0, 0, 0, 0, 0, 0, 0, 0, 0, 0, 0, 0, 0, 0, 0, 0, 0, 0, 0, 0, 0, 0, 0, 0, 0, 0, 0, 0, 0, 0, 0, 0, 0, 0, 0, 0, 0, 0, 0, 0, 0, 0, 0, 0, 10, 10, 10, 10, 5, 10, 10, 10, 10, 10, 10, 10, 5, 10, 10, 10, 10, 10, 10, 10, 5, 10, 10, 10, 0, 0, 0, 0, 0, 0, 0, 0, 0, 0, 0, 0, 0, 0, 0, 0, 0, 0, 0, 0, 0, 0, 0, 0, 0, 0, 0, 0, 0, 0, 0, 0, 0, 0, 0, 0, 0, 0, 0, 0, 0, 0, 0, 0, 0, 0, 0, 0, 0, 0, 0, 0, 0, 0, 0, 0, 0, 0, 0, 0, 0, 0, 0, 0, 0, 0, 0, 0, 0, 0, 0, 0, 0, 0, 0, 0, 0, 0, 0, 1, 1, 1, 1, 0, 1, 1, 1, 1, 1, 1, 1, 0, 1, 1, 1, 0, 0, 0, 0, 0, 0, 0, 0, 0, 0, 0, 0, 0, 0, 0, 0, 0, 0, 0, 0, 0, 0, 0, 0, 0, 0, 0, 0, 0, 0, 0, 0, 0, 0, 0, 0, 0, 0, 0, 0, 0, 0, 0, 0, 0, 0, 0, 0, 0, 0, 0, 0, 0, 0, 0, 0, 0, 0, 0, 0, 0, 0, 0, 0, 0, 0, 0, 0, 0, 0, 0, 0, 0, 0, 0, 0, 0, 0, 0, 0, 0, 0, 0, 0, 0, 0, 0, 0, 0, 0, 0, 0, 0, 0, 0, 0, 0, 0, 0, 0, 0, 0, 0, 0, 0, 0, 0, 0, 0, 0, 0, 0, 0, 0, 0, 0, 0, 0, 2, 2, 2, 2, 2, 2, 2, 2, 0, 0, 0, 0, 0, 0, 0, 0, 0, 0, 0, 0, 0, 0, 0, 0, 0, 0, 0, 0, 0, 0, 0, 0, 0, 0, 0, 0, 0, 0, 0, 0, 0, 0, 0, 0, 0, 0, 0, 0, 0, 0, 0, 0, 5, 5, 5, 5, 5, 5, 5, 5, 5, 5, 5, 5, 5, 5, 5, 5, 5, 5, 0, 0, 0, 0, 0, 0, 0, 0, 0, 0, 0, 0, 0, 0, 0, 0, 0, 0, 0, 0, 0, 0, 0, 0, 0, 0, 0, 0, 0, 0, 0, 0, 0, 0, 0, 0, 0, 0, 0, 0, 0, 0, 0, 0, 0, 0, 0, 0, 0, 0, 0, 0, 0, 0, 0, 0, 0, 0)
jctn_cnt_ctrl  = c(0, 0, 0, 0, 0, 0, 0, 0, 0, 0, 0, 0, 0, 0, 0, 0, 0, 0, 0, 0, 0, 0, 0, 0, 0, 0, 0, 0, 0, 0, 0, 0, 0, 0, 0, 0, 0, 0, 0, 0, 0, 0, 0, 0, 2, 2, 0, 0, 0, 0, 0, 0, 0, 0, 0, 0, 0, 0, 0, 0, 0, 0, 0, 0, 0, 2, 2, 2, 2, 0, 2, 2, 2, 2, 2, 2, 2, 0, 2, 2, 2, 2, 2, 2, 2, 0, 2, 2, 2, 0, 0, 0, 0, 0, 0, 0, 0, 0, 0, 0, 0, 0, 0, 0, 0, 0, 0, 0, 0, 0, 0, 0, 0, 0, 0, 0, 0, 0, 0, 0, 0, 0, 0, 0, 0, 0, 0, 0, 0, 0, 0, 0, 0, 0, 0, 0, 0, 0, 0, 0, 0, 0, 0, 0, 0, 0, 0, 2, 2, 2, 2, 2, 2, 0, 0, 0, 0, 0, 0, 0, 0, 0, 0, 0, 0, 0, 0, 0, 9, 9, 9, 9, 0, 9, 9, 9, 9, 9, 9, 9, 0, 9, 9, 9, 0, 0, 0, 0, 0, 0, 0, 0, 0, 0, 0, 0, 0, 0, 0, 0, 0, 0, 0, 0, 0, 0, 0, 0, 0, 0, 0, 0, 0, 0, 0, 0, 0, 0, 0, 0, 0, 0, 0, 0, 0, 0, 0, 0, 0, 0, 0, 0, 0, 0, 0, 0, 0, 0, 0, 0, 0, 0, 0, 0, 0, 0, 9, 9, 9, 9, 9, 9, 9, 9, 0, 0, 0, 0, 0, 0, 0, 0, 0, 0, 0, 0, 0, 0, 0, 0, 0, 0, 0, 0, 0, 0, 0, 0, 0, 0, 0, 0, 0, 0, 0, 0, 0, 0, 0, 0, 0, 0, 0, 0, 0, 0, 0, 0, 0, 0, 0, 0, 3, 3, 3, 3, 3, 3, 3, 3, 0, 0, 0, 0, 0, 0, 0, 0, 0, 0, 0, 0, 0, 0, 0, 0, 0, 0, 0, 0, 0, 0, 0, 0, 0, 0, 0, 0, 0, 0, 0, 0, 0, 0, 0, 0, 0, 0, 0, 0, 0, 0, 0, 0, 3, 3, 3, 3, 3, 3, 3, 3, 3, 3, 3, 3, 3, 3, 3, 3, 3, 3, 0, 0, 0, 0, 0, 0, 0, 0, 0, 0, 0, 0, 0, 0, 0, 0, 0, 0, 0, 0, 0, 0, 0, 0, 0, 0, 0, 0, 0, 0, 0, 0, 0, 0, 0, 0, 0, 0, 0, 0, 0, 0, 0, 0, 0, 0, 0, 0, 0, 0, 0, 0, 0, 0, 0, 0, 0, 0)

# jctn RPKM values
F = (112 - 75) # for the synthetic junction windows we use window size 112 bp (method dependent), read length 75 bp
jctn_rpkm_ctrl = jctn_cnt_ctrl * (1000000 / 141564754)
jctn_rpkm_ctrl[  !(F <= 0) ] = jctn_rpkm_ctrl[ !(F <= 0) ] * (1000 / F[ !(F <= 0) ])
jctn_rpkm_ctrl[   (F <= 0) ] = 0
names(jctn_rpkm_ctrl) = names(jctn_cnt_ctrl)
jctn_rpkm_treat = jctn_cnt_treat * (1000000 / 89880922)
jctn_rpkm_treat[  !(F <= 0) ] = jctn_rpkm_treat[ !(F <= 0) ] * (1000 / F[ !(F <= 0) ])
jctn_rpkm_treat[   (F <= 0) ] = 0
names(jctn_rpkm_treat) = names(jctn_cnt_treat)
rm(F)

# combi values
exon_combi_ctrl = c(
	exon_rpkm_ctrl, 
	jctn_rpkm_ctrl, 
	jctn_rpkm_ctrl
)
exon_combi_ctrl = split(
	x = exon_combi_ctrl, 
	f = c(
		as.character(exon_map[  , "exon_id" ]), 
		as.character(jctn_map[  , "exon_id_1" ]), 
		as.character(jctn_map[  , "exon_id_2" ])
	)
)
exon_combi_ctrl = sapply(exon_combi_ctrl, sum)
exon_combi_ctrl = exon_combi_ctrl[ match(exon_map[  , "exon_id" ], names(exon_combi_ctrl)) ]
exon_combi_treat = c(
	exon_rpkm_treat, 
	jctn_rpkm_treat, 
	jctn_rpkm_treat
)
exon_combi_treat = split(
	x = exon_combi_treat, 
	f = c(
		as.character(exon_map[  , "exon_id" ]), 
		as.character(jctn_map[  , "exon_id_1" ]), 
		as.character(jctn_map[  , "exon_id_2" ])
	)
)
exon_combi_treat = sapply(exon_combi_treat, sum)
exon_combi_treat = exon_combi_treat[ match(exon_map[  , "exon_id" ], names(exon_combi_treat)) ]

# The factor mapping exons to genes
f = rep("ENSG00000197965", times = length(exon_rpkm_treat))


# presency
# exon presence filter. Is the exon expressed in at least one sample?
# Alternatively instead of combi count values in x and y, RPKM values could be used (or similar).
P_exon = (
	(
		exon_rpkm_treat >= 0.75
		& exon_cnt_treat >= 10
		& !is.na(exon_cnt_treat)
	) | (
		exon_rpkm_ctrl >= 0.75
		& exon_cnt_ctrl >= 10
		& !is.na(exon_cnt_ctrl)
	)
)

# gene presence filter. Is the gene expressed in both samples?
# compute gene expression values for simplicity as median of exon combi count values
gene_rpkm_treat = split(exon_rpkm_treat, f)
gene_rpkm_treat = sapply(gene_rpkm_treat, median)
gene_rpkm_treat = gene_rpkm_treat[ match(f, names(gene_rpkm_treat)) ]
gene_rpkm_ctrl = split(exon_rpkm_treat, f)
gene_rpkm_ctrl = sapply(gene_rpkm_ctrl, median)
gene_rpkm_ctrl = gene_rpkm_ctrl[ match(f, names(gene_rpkm_ctrl)) ]
P_gene = (
	(
		gene_rpkm_treat >= 0.75
		& !is.na(gene_rpkm_treat)
	) & (
		gene_rpkm_ctrl >= 0.75
		& !is.na(gene_rpkm_ctrl)
	)
)
rm(gene_rpkm_treat, gene_rpkm_ctrl)

# differential exon expression
# Using a very simple implementation of Audic-Claverie test (Genome Research 1997).
# The original publication comprises a C implementation of the test.
claverieLimits<-function(x, y, N1, N2) {
    N2byN1 = N2 / N1
    i = 0 : y
    p1 = claverieRatio(x, i, N2byN1)
    i = y : (y + 25)
    p2 = claverieRatio(x, i, N2byN1)
    p = min(p1, p2)
    return(p)
}
claverieRatio<-function(x, i, N2byN1) {
    fact1 = (log(N2byN1)) * i
    fact2 = lgamma(x + i + 1)
    fact3 = lgamma(x + 1)
    fact4 = lgamma(i + 1)
    fact5 = log(1 + N2byN1) * (x + i + 1)
    p1 = fact1 + fact2 - (fact3 + fact4 + fact5)
    p = sum(exp(p1))
    return(p)
} 
D_exon = cbind(exon_cnt_treat, exon_cnt_ctrl, sum(exon_cnt_treat), sum(exon_cnt_ctrl))
D_exon = split(D_exon, 1:nrow(D_exon))
D_exon = sapply(D_exon, function(X) {
	claverieLimits(X[ 1 ], X[ 2 ], X[ 3 ], X[ 4 ])
})
rm(claverieLimits, claverieRatio)
names(D_exon) = names(exon_cnt_treat)
D_exon = D_exon <= 0.01

# splicing indication
# is the exon spliced following ARH splicing deviation?
S_exon = ARH_splicDev(
	x = exon_combi_treat, 
	y = exon_combi_ctrl, 
	f = f, 
	na.rm = TRUE
)
S_exon = abs(S_exon) >= 2.026497 # Q_.9 = 1.524426, Q_.95 = 2.026497, Q_.99 = 3.188153

# is the gene spliced following ARH p-value?
S_gene = ARH_p(
	x = exon_combi_treat, 
	y = exon_combi_ctrl, 
	f = f, 
	na.rm = TRUE
)
S_gene = S_gene[ match(f, names(S_gene)) ]
S_gene = (
	S_gene <= 0.2
	& !is.na(S_gene)
)

# intersect the exon criteria identifying a set of spliced exons
diffSplice_exon = names(exon_cnt_treat)[ P_exon & P_gene & D_exon & S_gene & S_exon ]
# [1] "ENSE00001593533" "ENSE00001673731"
